# Supplementary material for: Association Between Estrogen Receptors and GATA3 in Bladder Cancer: A Systematic Review and Meta-Analysis of Their Clinicopathological Significance
Source: Front Endocrinol (Lausanne). 2021 Oct 8;12:684140. doi: 10.3389/fendo.2021.684140 (PMC8531553; doi:10.3389/fendo.2021.684140)
Supplement: Supplementary file 7 [file Table_1.xlsx]

## Sheet: Folha1
Study	Protein	Reason to be excluded	DOI
Bodker (1995)	ERalpha	incomplete information in several critiria	10.3109/00365599509180557
Izumi (2016)	ERalpha	antibody not validated for clinical use (E115)	10.18632/oncotarget.7358
Kvist (1994)	ERalpha	incomplete information in several critiria	10.3109/00365599409180515
Miyamoto (2012)	ERalpha	antibody not validated for clinical use (E115)	10.1111/j.1464-410X.2011.10706.x
Munk (2013)	ERalpha	antibody used is not identified	10.3109/00365513.2013.818706
Perrino (2019)	ERalpha	antibody used is not identified	10.1016/j.humpath.2019.04.012
Tian (2015)	ERalpha	Duplicated cases from Miyamoto (2012). Doesn't specify the number of cases analysed for Eralpha.	10.1016/j.humpath.2014.09.007
Barth (2018)	ERbeta	Unspecific antibody for ERβ (PPG5/10)	10.1007/s00428-018-2354-9
Han (2012)	ERbeta	Unspecific antibody for ERβ (Booster clone not indentified)	10.1007/s00345-011-0819-4
Nam (2014)	ERbeta	Unspecific antibody for ERβ (EMR02)	10.3349/ymj.2014.55.5.1214
Tan (2015)	ERbeta	Unspecific antibody for ERβ (PPG5/10)	10.1016/j.clgc.2015.04.001
Tuygun (2011)	ERbeta	Unspecific antibody for ERβ (EMR02)	10.1016/j.urolonc.2009.01.033
Kontos (2010)	ERbeta	Duplicated cases from Kontos (2011)	10.1111/j.1442-2042.2010.02603.x
Kauffman (2013)	ERbeta	Doesn't specify the number of positive cases for Erbeta.	10.3892/or.2013.2416
Nguyen (2017)	ERbeta	showing dense cytosolic stain in Breast cancer, which should be low or negative and not providing the catalog number for further confirmation	10.1016/j.clgc.2016.05.017
Goto (2020)	ERbeta	Unspecific antibody for ERβ (H-150)	PMID: 32905529
Au (2020)	GATA3	incomplete information in several critiria, not primary bladder cancer	10.1016/j.prp.2020.152822
Calvete (2019)	GATA3	No info regarding GATA3 positivity nor the antibody used	10.1016/j.humpath.2019.07.002
Jakobsson (2018)	GATA3	no info regarding GATA3 positivity	10.3233/BLC-180176
Kamel (2020)	GATA3	antibody used is not specified	10.1080/01478885.2019.1667126
Kosuge (2017)	GATA3	Contradictory data	10.3892/ol.2017.6474
Leng (2017)	GATA3	Not primary bladder cancer	10.1016/j.jasc.2016.12.002
Higgins (2007)	GATA3	incomplete information in several critiria, no info about ab used	10.1097/01.pas.0000213438.01278.5f
Hodgson (2018)	GATA3	antibody used is not specified	10.1111/his.13696
Kollberg (2019)	GATA3	antibody used is not specified	10.1016/j.urolonc.2019.04.010
Lin (2014)	GATA3	antibody used is not specified	10.1016/j.humpath.2014.04.015
Wang, C (2020)	GATA3	antibody used is not specified	10.2147/OTT.S237099
Behzatoğlu (2015)	GATA3	antibody used is not specified	10.1016/j.anndiagpath.2015.07.002
Sharifai (2020)	GATA3	incomplete information in several critiria	10.1016/j.humpath.2020.05.007
Kimura (2020)	GATA3	incomplete information in several critiria	10.1007/s12022-020-09618-1
Chan (2020)	GATA3	Not primary bladder cancer	10.1038/s41379-020-0543-y
Schnitzler (2020)	GATA3	antibody used is not specified	10.1007/s13402-020-00524-6
Brunelli (2020)	GATA3	antibody used is not specified	10.1136/jclinpath-2020-207089
Oh (2016)	GATA3	antibody used is not specified, incomplete information in several critiria	10.4132/jptm.2016.06.14
Yamamoto (2019)	GATA3	antibody used is not specified, incomplete information in several critiria	10.1111/iju.13940
Warrick (2016)	GATA3	antibody used is not specified, incomplete information in several critiria	10.1038/srep38531
Yuk (2020)	GATA3	no patient data available nor IHC results	10.1136/bmjopen-2019-035530
Siddiqui (2014)	GATA3	Not primary bladder cancer	10.1002/dc.23131
Ai (2020)	GATA3	no info regarding GATA3 positivity	10.1038/s41379-020-00692-8
Tian (2015)	GATA3	Duplicated cases from Miyamoto (2012) which was published first	10.1016/j.humpath.2014.09.007
