# Supplementary material for: Association Between Estrogen Receptors and GATA3 in Bladder Cancer: A Systematic Review and Meta-Analysis of Their Clinicopathological Significance
Source: Front Endocrinol (Lausanne). 2021 Oct 8;12:684140. doi: 10.3389/fendo.2021.684140 (PMC8531553; doi:10.3389/fendo.2021.684140)
Supplement: Supplementary file 8 [file Table_2.xlsx]

## Sheet: Table 2. Subgroup meta-analysis
Variable	Subgroup	No of studies	Patients (n)	ERalpha			Subgroup	No of studies	Patients (n)	ERbeta			Subgroup	No of studies	Patients (n)	GATA3
				Proportion (95% CI)	Heterogeneity					Proportion (95% CI)	Heterogeneity					Proportion (95% CI)	Heterogeneity
					I2 (%)	p value					I2 (%)	p value					I2 (%)	p value
Antibody	K1900	1	121	0,12 [0,07; 0,19]	NA	NA	14C8	4	451	0,69 [0,48; 0,87]	95	<0,01	EPR16651	1	74	0,77 [0,67; 0,86]	NA	NA
	6F11	6	726	0,12 [0,02; 0,26]	96	<0,01	MYEB	1	2245	0,63 [0,57; 0,69]	NA	NA	CM405A	1	156	0,97 [0,93; 0,99]	NA	NA
	1D5	4	666	0,04 [0,02; 0,05]	0	0.4							L50-823	37	2333	0,79 [0,71; 0,86]	95	<0,01
	SP1	2	103	0,08 [0,00; 0,45]	95	<0,01							D13C9	2	508	0,81 [0,46; 0,99]	99	<0,01
													HG3-35	1	37	0,78 [0,63; 0,90]	NA	NA
													HG3-31	11	698	0,72 [0,54; 0,87]	94	<0,01
													CM405B	1	60	0,52 [0,39; 0,64]	NA	NA
													390M.15	1	5	1,00 [0,69; 1,00]	NA	NA
													156-3C11	1	100	0,92 [0,86; 0,97]	NA	NA
Histology	UC	10	1129	0,09 [0,04; 0,15]	89	<0,01	UC	4	487	0,72 [0,56; 0,86]	92	<0,01	UC	15	1107	0,88 [0,82; 0,93]	84	<0,01
	VH	1	45	0,00 [0,00; 0,04]	NA	NA	UC + UCDD	1	188	0,49 [0,42; 0,57]	NA	NA	VH	14	430	0,69 [0,46; 0,88]	95	<0,01
	UC + VH	1	317	0,04 [0,02; 0,06]	NA	NA							UC + VH	3	296	0,72 [0,41; 0,95]	93	<0,01
	UC + UCDD + VH	1	125	0,38 [0,30; 0,47]	NA	NA							UC + UCDD + VH	6	781	0,72 [0,55; 0,86]	96	<0,01
													UC + UCDD	4	159	0,73 [0,43; 0,95]	92	<0,01
													UCDD	1	7	0,86 [0,48; 1,00]	NA	NA
													UCDD + VH	2	119	0,41 [0,23; 0,61]	73	0.05
Cutoff	0.1	7	1079	0,06 [0,02; 0,12]	91	<0,01	0.1	3	407	0,65 [0,53; 0,75]	80	<0,01	0.1	11	1154	0,84 [0,69; 0,94]	96	<0,01
	NA	1	198	0,05 [0,02; 0,08]	NA	NA	0.01	2	263	0,73 [0,27; 1,00]	98	<0,01	NA	4	191	0,48 [0,11; 0,86]	97	<0,01
	0.01	3	263	0,27 [0,15; 0,41]	82	<0,01							0.01	10	612	0,76 [0,57; 0,90]	95	<0,01
	Score	2	76	0,03 [0,00; 0,19]	80	0.02							Score	10	249	0,80 [0,63; 0,94]	88	<0,01
													0.05	8	574	0,79 [0,64; 0,90]	93	<0,01
													0.2	2	119	0,59 [0,33; 0,82]	86	<0,01
Sample type	Whole tissue	9	997	0,11 [0,05; 0,19]	92	<0,01	Whole tissue	3	263	0,75 [0,53; 0,92]	93	<0,01	Whole tissue	18	536	0,81 [0,66; 0,93]	92	<0,01
	TMA	4	619	0,05 [0,00; 0,13]	91	<0,01	TMA	2	412	0,56 [0,43; 0,69]	87	<0,01	TMA	25	2316	0,74 [0,65; 0,83]	96	<0,01
													TMA+Wole tissue	1	22	0,32 [0,14; 0,53]	NA	NA
													cell block	1	25	0,92 [0,77; 1,00]	NA	NA
Collection	TUR	2	179	0,17 [0,07; 0,30]	NA	NA	TUR	1	72	0,54 [0,43; 0,66]	NA	NA	TUR	8	544	0,78 [0,66; 0,88]	85	<0,01
	CYS+TUR	5	594	0,08 [0,00; 0,25]	97	<0,01	CYS+TUR	4	603	0,71 [0,53; 0,86]	95	<0,01	CYS+TUR	13	619	0,79 [0,63; 0,92]	94	<0,01
	CYS	2	515	0,04 [0,02; 0,06]	0	0.65							CYS	6	451	0,65 [0,34; 0,90]	97	<0,01
	NA	4	328	0,10 [0,04; 0,18]	70	0.02							NA	17	1260	0,76 [0,65; 0,85]	94	<0,01
														1	25	0,92 [0,77; 1,00]	NA	NA
Pooled results		13	1616	0,07 [0,03; 0,14]	93	<0,01		5	675	0,69 [0,52; 0,82]	94	<0,01		57	4275	0,85 [0,78; 0,90]	97	<0,01
