# Supplementary material for: Association Between Estrogen Receptors and GATA3 in Bladder Cancer: A Systematic Review and Meta-Analysis of Their Clinicopathological Significance
Source: Front Endocrinol (Lausanne). 2021 Oct 8;12:684140. doi: 10.3389/fendo.2021.684140 (PMC8531553; doi:10.3389/fendo.2021.684140)
Supplement: Supplementary file 9 [file Table_3.xlsx]

## Sheet: Table 3. Meta-regression.
Stratification	Protein	No. Of Studies	p value	I2 (%)
Gender	ER⍺	10	0.1986	90.9786
	ERβ	3	0.4133	93.3192
	GATA3	37	0.8282	97.7595
Tumor Stage	ER⍺	9	0.2075	93.4525
	Erβ	5	0.2653	92.5767
	GATA3	31	0.0409*	96.9945
Lymph node metastases	ER⍺	4	0.0275*	0
	ERβ
	GATA3	18	0.9269	96.7566
Tumour Grade	ER⍺	10	0.2607	93.016
	ERβ	5	0.1418	91.3571
	GATA3	21	0.0056*	96.1687
Histology	ER⍺	13	0.0598	86.5391
	ERβ	5	0.1694	89.2481
	GATA3	57	0.0708	96.4566
Therapy pre-collection	ER⍺	4	0.9656	78.577
	ERβ	4	0.3808	92.7669
	GATA3	18	0.0006*	93.7699
Deaths by cancer	ER⍺
	ERβ
	GATA3	4	0.5096	87.9364
*significant association
